# Supplementary material for: The Use of a Video-Assisted Intubating Stylet Technique in a Critically Ill and Contagious COVID-19 Patient
Source: Healthcare (Basel). 2022 Feb 18;10(2):388. doi: 10.3390/healthcare10020388 (PMC8871715; doi:10.3390/healthcare10020388)
Supplement: Supplementary file 1 [file healthcare-10-00388-s001.zip]

Archive with 1 entries (1 files):
- healthcare-1548857-supplementary.mp4
